# Supplementary material for: Analysis of Self-Assembled Low- and High-Molecular-Weight Poly-L-Lysine–Ce6 Conjugate-Based Nanoparticles
Source: Biomolecules. 2024 Apr 2;14(4):431. doi: 10.3390/biom14040431 (PMC11048146; doi:10.3390/biom14040431)
Supplement: Supplementary file 1 [file biomolecules-14-00431-s001.zip]

Archive with 1 entries (1 files):
- biomolecules-2906456-supplementary.pdf
